# Supplementary material for: Development of Breathable Pebax®/PEG Films for Optimization of the Shelf-Life of Fresh Agri-Food Products
Source: Membranes (Basel). 2021 Sep 7;11(9):692. doi: 10.3390/membranes11090692 (PMC8470709; doi:10.3390/membranes11090692)
Supplement: Supplementary file 1 [file membranes-11-00692-s001.zip]

Archive with 1 entries (1 files):
- membranes-1340691-supplementary.pdf
